# Supplementary material for: MicroRNAs regulate innate immunity against uropathogenic and commensal-like Escherichia coli infections in the surrogate insect model Galleria mellonella
Source: Sci Rep. 2020 Feb 13;10:2570. doi: 10.1038/s41598-020-59407-3 (PMC7018962; doi:10.1038/s41598-020-59407-3)
Supplement: Supplementary file 2 — Supplementary table S1. [file 41598_2020_59407_MOESM2_ESM.xlsx]

## Sheet: Title
											MicroRNAs regulate innate immunity against uropathogenic and commensal-like Escherichia coli infections in the surrogate insect model Galleria mellonella
											Krishnendu Mukherjee1, 3†, Daniel Amsel1†, Miriam Kalsy1, Andre Billion1, Ulrich Dobrindt3, Andreas Vilcinskas2#
											1Fraunhofer Institute for Molecular Biology and Applied Ecology, Department of Bioresources, Winchester Str. 2, 35394 Giessen, Germany
											2Institute for Insect Biotechnology, Justus Liebig University, Heinrich-Buff-Ring 26-32, 35392 Giessen, Germany
											3Institute of Hygiene, University of Münster, Mendel Strasse 7, 48149 Münster, Germany
											†Authors contributed equally
											#corresponding author
											Email: Andreas.Vilcinskas@agrar.uni-giessen.de

## Sheet: Novel
Novel miRNAs	Sequences (5'-3')
gme-new-107-3p	TATTCTATGATTACCATGCTGC
gme-new-107-5p	TGCACGGTTATTGTAGAATACA
gme-new-108-3p	CGTTTGTTCTACTAGTATACA
gme-new-108-5p	TACTACTAATAGGACACAACGGA
gme-new-110-3p	TAGAGGATAATGTAATAATGTA
gme-new-110-5p	CATTATTACATTATCCTCTACT
gme-new-112-3p	CTGGCTTATGTTAATAGCCACAG
gme-new-112-5p	GGAGCCATTAACAAAGCTGGAT
gme-new-114-3p	CACTCGTCTAGAGGGTAAGGACGG
gme-new-114-5p;>gme-new-161-5p	ATTCTATCTCACGGAGTCGC
gme-new-161-3p	TACTTGTCTAGAGGGCGTGA
gme-new-116-3p	GTCATTCATGTCTACTTACAA
gme-new-116-5p;>gme-new-118-5p	ATAAGTAGGTCATGTCTGACTT
gme-new-118-3p	AAGTCACTCGTATCTACTTAAAA
gme-new-117-3p	TGACGTCGTTGATGATAAATAAG
gme-new-117-5p	TTTTTCACCAGCGAAGTCAGA
gme-new-119-3p	TCTGACTTGCTTGGTGACTACC
gme-new-119-5p	TAATCACTAGCGAGTTAAATA
gme-new-120-3p	TTCTCCTGGAATACACTTATGA
gme-new-120-5p	ATAAGTGTAATCTAGAGTAAGT
gme-new-122-3p;>gme-new-127-3p	TAATGCCTTCCTCTAACTACA
gme-new-122-5p;>gme-new-127-5p	TAGTTAGAGGAAGGCATTGAA
gme-new-123-3p;>gme-new-124-3p;>gme-new-126-3p;>gme-new-133-3p	TACCCAGAGATCGCTGCACT
gme-new-123-5p;>gme-new-124-5p;>gme-new-126-5p;>gme-new-133-5p	CGCAGCGTATCATAGGTGGT
gme-new-128-3p	TCTAACTTGGTTGGTAGATGCC
gme-new-128-5p	CAACCACTAACAAAGTTAAACG
gme-new-134-3p	AATATACATGTAGTACTGTACT
gme-new-134-5p	CACAGTACTACATGTATATTCC
gme-new-135-3p	CTCATTATTTCGTCTGAAAAGAAA
gme-new-135-5p	AAGTTTTCCGTGACGATATAAGGGGGCTCC
gme-new-136-3p	TCAATTTGGTTTTAATCTGAAT
gme-new-136-5p	TGTGAATTAAGAATACT
gme-new-137-3p;>gme-new-139-3p	TCTCTACTGTGTTGAAATACATA
gme-new-139-5p	TGTATTTTAACACAGAAGAGATG
gme-new-137-5p	TGTATTTCAACACAGTAGAGATG
gme-new-140-3p;>gme-new-145-3p	TTTTCCATGAAGTCGCCATCC
gme-new-140-5p;>gme-new-145-5p	ATGGCGACTTCATGGAAAATA
gme-new-141-3p;>gme-new-142-3p;>gme-new-143-3p	AGTGTTCATCCACTTTTACACT
gme-new-141-5p;>gme-new-142-5p;>gme-new-143-5p	TGCAAAAGTCGGTGGACACTTT
gme-new-144-3p	TACCCTAAGGTCGTGTCAGTCC
gme-new-144-5p	ACTGACCCGACTTGGATTATA
gme-new-146-3p	CAGCGCGCACGCCGCCAGCAGC
gme-new-146-5p	GCGCGGCGGCGGGCGCGCGCG
gme-new-147-3p;>gme-new-148-3p	ATTTGGTTCTCTCTAATAGCAAT
gme-new-147-5p;>gme-new-148-5p	CGCTGTTAGTCTGACCAAATAT
gme-new-149-3p	TGTGTGAGAATTCACGATTGAAG
gme-new-149-5p	TCAATCGTGAATACTCACACACA
gme-new-150-3p	CAATACTATGGTCAAGTGAGAA
gme-new-150-5p	GTCACTTGACCATAGTATTGAG
gme-new-151-3p	TGAGCTATCTGCATCGACTGATT
gme-new-151-5p	TCAGTCGATGTAGGTGCCAGA
gme-new-153-3p;>gme-new-154-3p	TGTACACTGGTTCTACTGTAGG
gme-new-153-5p	TACAGTAGAACCAGCGTACATT
gme-new-154-5p	TACAGTAGAACCAGCATACATT
gme-new-155-3p	TTCGAAGTTCGTTAACGAAAACT
gme-new-155-5p	TCTTCGTTAACGAACTTTGAACA
gme-new-156-3p	TGAGGATGAAAACGGATCGATT
gme-new-156-5p	TCGATCCGTTTTCATTCTCACC
gme-new-157-3p	CAACGTTTAATACCACTTTGGA
gme-new-157-5p	CAATGTGGTATTAAACGTTGTA
gme-new-158-3p	CCGGCGCCGCTGGGGGAGG
gme-new-158-5p	TCGGATCGCGGCGACGGGG
gme-new-160-3p	TTGTGTATGCTGCTGGATGGGGT
gme-new-160-5p	GTCATTCAGCCTGCCAGCATTGCT
gme-new-52-3p	TAAATTCGTGTCATCGGACGTT
gme-new-52-5p	AGTTTGATTTCACGAATACGGC
gme-new-61-3p	AAATTAGTGGACGTTAAAGGAA
gme-new-61-5p	CCTTTAACGCCCACTAATTT
gme-new-63-3p	GATCCGTCAGTATTCTACGACT
gme-new-63-5p	TCATAGAATACTGAAGGATCTA
gme-new-70-3p	GATCAATTTGTTTTCTTTACAGC
gme-new-70-5p	GTAAGTAAAACACGTTGATTCA
gme-new-72-3p	TTATTAAAATTACTGTA
gme-new-72-5p	GCACAATAGTTTTTGATACA
gme-new-78-3p;>gme-new-79-3p;>gme-new-94-5p	TGTCGTGAAGTAGTAATGCTAC
gme-new-94-3p	AGCATTACTACTTTCACGACAGA
gme-new-78-5p;>gme-new-79-5p	TAGCATTACTACTTCACGAC
gme-new-80-3p	GGTACGTTCAGATGTTTGTGGTA
gme-new-80-5p	GTCCACATCCAGGCAGTGCCCTC
gme-new-81-3p	TAAGAGGCGACTAAGGGAATTT
gme-new-81-5p	ATTCACTTAGTCGCCTCCTATG
gme-new-82-3p	TATTTGGCTATTACTAACAGTAGA
gme-new-82-5p	TCTGTTCGTATTGTCAAGTATA
gme-new-88-3p	TATTCTATAATTTCTTTGCTGCT
gme-new-88-5p	TGTAGGGTTATTGTAGAATACA
gme-new-89-3p	CTCTCTCGCCTCCATGACCTGA
gme-new-89-5p	AGGCCATGCAGGCGAAGGAAT
gme-new-90-3p	CAAGTGATTGTTGGCACATAGT
gme-new-90-5p	TATGTGCCAACAATCACTTGTT
gme-new-93-3p	TTCTCGTATCGCACTGTCTACT
gme-new-93-5p	TAGACAGTGCGATACGAGAACG
gme-new-96-3p	ACGCTGGGAACCGAGTGACTAT
gme-new-96-5p	GCTCACTCGGTTCCCGGCGTGA
gme-new-97-3p	TAGCCGGTTCCGTTGCTGCATT
gme-new-97-5p	TGTAGTAACCGAACGGGCTGCC

## Sheet: Conserved
MiRNA sequencing	As per miRBase record		Sequences (5'-3')
gme-new-1-3p;>gme-new-2-3p	gme-miR-8-3p		TAATACTGTCAGGTAAAGATGTCG
gme-new-1-5p;>gme-new-2-5p	gme-miR-8-5p		CATCTTACCGGGCAGCATTAGA
gme-new-100-3p	gme-miR-2796-3p		GTAGGCCGGCGGAAACTACTTGC
gme-new-100-5p	gme-miR-2796-5p		AGGGGTTTCTTTCGGCCTTCAG
gme-new-101-3p	gme-miR-2766-3p		TCAGTCTTGTCGAATGGTG
gme-new-101-5p	gme-miR-2766-5p		CACCGTTCGTCTCGACTGG
gme-new-102-3p	gme-miR-283-3p		ACTACCAGATGGTATACAG
gme-new-102-5p	gme-miR-283-5p		AAATATCAGCTGGTAATTCT
gme-new-103-3p	gme-miR-307-3p		TCACAACCTCCTTGAGTGAGC
gme-new-103-5p	gme-miR-307-5p		ACTCACTCAACCTGGGTGTG
gme-new-104-3p	gme-miR-2765-3p		CAACGGAGGCAGAGTTCCCGTT
gme-new-104-5p	gme-miR-2765-5p		TGGTAACTCCACCACCGTTGGC
gme-new-105-3p	gme-iab-4-3p		TATACCTTCAGTATACGTAACA
gme-new-105-5p	gme-iab-4-5p		ACGTATACTGAATGTATCCTGA
gme-new-106-3p	gme-miR-184-3p		TGGACGGAGAACTGATAAGG
gme-new-106-5p	gme-miR-184-5p		CCTTGTCATTCTTCTTGCCCAGT
gme-new-109-3p	gme-miR-981-3p		TTCGTTGTCGACGAAACCTGCA
gme-new-109-5p	gme-miR-981-5p		CGGGTTTCGGGACGATGTAACC
gme-new-11-3p	gme-miR-14-3p		TCAGTCTTTTTCTCTCTCCTAT
gme-new-11-5p	gme-miR-14-5p		CGGGGGGAGAAATTGACTTGACT
gme-new-111-3p	gme-miR-124-3p		TAAGGCACGCGGTGAATGCC
gme-new-111-5p	gme-miR-124-5p		CGTTCACTGCCGGAGCCATTATG
gme-new-113-3p;>gme-new-115-3p	gme-miR-3338-3p		CATGTACTTACTTTGTTTGTTCT
gme-new-113-5p;>gme-new-115-5p	gme-miR-3338-5p		AGCAAACACAGTAGTGTGCAATGCT
gme-new-12-3p;>gme-new-13-3p	gme-miR-281-3p		CTGTCATGGAGTTGCTCTCTTT
gme-new-12-5p;>gme-new-13-5p	gme-miR-281-5p		AAGAGAGCTATCCGTCGACAGT
gme-new-121-3p	gme-miR-137-3p		TATTGCTTGAGAATACACGTAG
gme-new-121-5p	gme-miR-137-5p		ACGCGTATTCTTGGGGAATTAAC
gme-new-125-3p	gme-miR-285-3p		TAGCACCATTCGAATTCAGT
gme-new-125-5p	gme-miR-285-5p		TGCATTCGAGTGTGTGGATAGA
gme-new-129-3p	gme-miR-7-3p		GGAATCACTAATCTGCCTAC
gme-new-129-5p	gme-miR-7-5p		TGGAAGACTAGTGATTTTGT
gme-new-130-3p	gme-miR-1176-3p		TGAGATTCAACTCCTCCAACTT
gme-new-130-5p	gme-miR-1176-5p		AAGTGGAGGTGTGATCTCTTC
gme-new-14-3p	gme-miR-6094-3p		TATTCGAGACCTCTGCTGATCCT
gme-new-14-5p	gme-miR-6094-5p		ATCAGCGGTGGTCTGGGGTACC
gme-new-15-3p;>gme-new-16-3p	gme-miR-279c-3p		TGACTAGATTTTCACTTATCCT
gme-new-15-5p;>gme-new-16-5p	gme-miR-279c-5p		GATAAGTGAATTTCTAGTTCA
gme-new-152-3p	gme-miR-998-3p		TAGCACCATGGGATTCAGCTCA
gme-new-152-5p	gme-miR-998-5p		AGCTGCATCCCGTGCGGCTCCA
gme-new-17-3p;>gme-new-18-3p	gme-miR-9c-3p		TAAAGTTATGGTACCGAAGTTA
gme-new-17-5p;>gme-new-18-5p	gme-miR-9c-5p		TCTTTGGTATCCTAGCTGTAGG
gme-new-19-3p	gme-miR-275-3p		TCAGGTACCTGAAGTAGCGCGC
gme-new-19-5p	gme-miR-275-5p		CGCGCTACTCCGGCGCCAGGGCT
gme-new-20-3p	gme-miR-2755-3p		CACCCTGTCAGACCATACTTGTT
gme-new-20-5p	gme-miR-2755-5p		CAAGGTGGCCTAGCAGCGTGTT
gme-new-21-3p	gme-miR-278-3p		TCGGTGGGATCTTCGTCCGTTT
gme-new-21-5p	gme-miR-278-5p		CCGGATGAAATTCCCGTCGGCC
gme-new-22-3p	gme-miR-9a-3p		ATAAAGCTAGGTTACCGGAGTTA
gme-new-22-5p	gme-miR-9a-5p		TCTTTGGTTATCTAGCTGTATGA
gme-new-23-3p;>gme-new-24-3p	gme-miR-970-3p		TCATAAGACACACGCGGCTCT
gme-new-23-5p;>gme-new-24-5p	gme-miR-970-5p		AGCCTTGCGTGTGCTCTTATTGGTA
gme-new-25-3p	gme-miR-279b-3p		TGACTAGATCTACACTCATCGA
gme-new-25-5p	gme-miR-279b-5p		CATGGGTGTAAGTCTGGTAACACA
gme-new-26-3p	gme-miR-282-3p		GACATAGCCTGATAGAGGTTACG
gme-new-26-5p	gme-miR-282-5p		TAGCCTCTCCTAGGCTTTGTCT
gme-new-27-3p	gme-miR-317-3p		TGAACACAGCTGGTGGTATCTCAGT
gme-new-27-5p	gme-miR-317-5p		CGGGTGCCACGCTGTGCTCTCT
gme-new-28-3p	gme-miR-279-3p		TGACTAGATCCACACTCATCCA
gme-new-28-5p	gme-miR-279-5p		GATGAGTGGAGGTTTAGTGCATG
gme-new-29-3p	gme-miR-2c-3p		TATCACAGCCAGCTTTGTTGACT
gme-new-29-5p	gme-miR-2c-5p		CCAACAAAGTGGTTGTGGCGTG
gme-new-3-3p	gme-miR-276-3p		TAGGAACTTCATACCGTGCTCT
gme-new-3-5p	gme-miR-276-5p		AGCGAGGTATAGAGTTCCTAC
gme-new-30-3p;>gme-new-31-3p	gme-miR-306-3p		CAGAGCCGCCTCGTGCCTCACA
gme-new-30-5p;>gme-new-31-5p	gme-miR-306-5p		TCAGGTACTAGGTGACTCTGA
gme-new-32-3p;>gme-new-36-3p	gme-miR-2a-3p		TCACAGCCAGCTTTGATGAGC
gme-new-32-5p	gme-miR-2a-1-5p		CCATCAAAGTTGGTTTGTCATA
gme-new-33-3p	gme-miR-190-3p		CCCAGGAATCAAACATATTAC
gme-new-33-5p	gme-miR-190-5p		AGATATGTTTGATATTCTTGGTTG
gme-new-34-3p;>gme-new-35-3p	gme-miR-277-3p		TAAATGCACTATCTGGTACGACA
gme-new-34-5p;>gme-new-35-5p	gme-miR-277-5p		CGTGCCAGGAGTGCGTTTACA
gme-new-36-5p	gme-miR-2a-2-5p		CTCACAAAGTGGTTGTCATATG
gme-new-37-3p	gme-miR-274-3p		CTCGTTTTGACGATCGCAAAATG
gme-new-37-5p	gme-miR-274-5p		TTTGTGACCGTCACTAACGGGC
gme-new-38-3p;>gme-new-39-3p	gme-miR-34-3p		AGCCACTAACGCCACTGCCCCT
gme-new-38-5p;>gme-new-39-5p	gme-miR-34-5p		TGGCAGTGTGGTTAGCTGGTTGT
gme-new-4-3p	gme-bantam-3p		TGAGATCATTGTGAAAGCTGATT
gme-new-4-5p	gme-bantam-5p		TGGTTTTCATAATGATTTGACAGA
gme-new-40-3p	gme-miR-252-3p		CCTGCTGCTTAAGTGCTTATC
gme-new-40-5p	gme-miR-252-5p		CTAAGTACTAGTGCCGCAGGAG
gme-new-43-3p	gme-miR-279d-3p		TGACTAGATCCATACTCGTCTGC
gme-new-43-5p	gme-miR-279d-5p		GGCGAGTTTGCTTCTGGTTCATG
gme-new-44-3p	gme-miR-316-3p		ACAGCAAAGTGAAAAGGTCTCCT
gme-new-44-5p	gme-miR-316-5p		TGTCTTTTTCCGCTTTGCTGCT
gme-new-46-3p	gme-miR-133-3p		TTGGTCCCCTTCAACCAGCTGT
gme-new-46-5p	gme-miR-133-5p		AGCTGGTTGATTTCGGGTCAAAT
gme-new-48-3p	gme-miR-71-3p		TCTCACTACCTTGTCTTTCATG
gme-new-48-5p	gme-miR-71-5p		TGAAAGACATGGGTAGTGAGATG
gme-new-49-3p	gme-miR-13b-3p		TATCACAGCCATTTTTGACGAGTT
gme-new-49-5p	gme-miR-13b-5p		TCGTAAAAATGGCCGTGCCAT
gme-new-5-3p	gme-miR-10-3p		CAAATTCGGTTCTAGAGAGGTTT
gme-new-5-5p	gme-miR-10-5p		TACCCTGTAGATCCGAATTTGT
gme-new-50-3p;>gme-new-51-3p	gme-miR-79-3p		ATAAAGCTAGATTACCAAAGC
gme-new-50-5p;>gme-new-51-5p	gme-miR-13b-5p		CTTTGGCGATTTAGCTCCATGA
gme-new-53-3p	gme-miR-13a-3p		TATCACAGCCACTTTGATGTGGT
gme-new-53-5p	gme-miR-13a-5p		CTGTCAAAGCGGCGGTGAAATG
gme-new-54-3p	gme-miR-375-3p		TTTGTTCGCCCCGGCTCGTGTCG
gme-new-54-5p	gme-miR-375-5p		ACCCGAGCGGTATGAGCAAACT
gme-new-55-3p;>gme-new-56-3p	gme-miR-308-3p		AATCACAGGATAATACTGCGA
gme-new-55-5p;>gme-new-56-5p	gme-miR-308-5p		CGTGGTATTATACCTGTGAATGT
gme-new-57-3p	gme-miR-965-3p		TAAGCGTATAGCTTTTCCCCT
gme-new-57-5p	gme-miR-965-5p		CGGGAGAAGTTGTATCGCTTTATG
gme-new-58-3p;>gme-new-59-3p	gme-miR-87-3p		GTGAGCAAACTTTCAGGTGTGT
gme-new-58-5p;>gme-new-59-5p	gme-miR-87-5p		GGGCCTGAATCGTTGCTCTTACC
gme-new-6-3p	gme-miR-1-3p		TGGAATGTAAAGAAGTATGGAG
gme-new-6-5p	gme-miR-1-5p		CCGTGCTTCCTTACTTCCCATA
gme-new-60-3p	gme-miR-92b-3p		AATTGCACCAATCCCGGCCTGC
gme-new-60-5p	gme-miR-92b-5p		AGGACGCGATTTGGTGTAAACCTTG
gme-new-62-3p	gme-miR-263b-3p		CGTGAATTTCCTGATGCCTCA
gme-new-62-5p	gme-miR-263b-5p		CTTGGCACTGGGAGAATTCACAG
gme-new-64-3p	gme-miR-92a-3p		TATTGCACCAGTCCCGGCCTAT
gme-new-64-5p	gme-miR-92a-5p		GGGCGGTGACTGGTGCTATATT
gme-new-66-3p	gme-miR-927-3p		CAAAGCGTTTGGATTCTAAAAC
gme-new-66-5p	gme-miR-927-5p		TTTAGAATTCCTACGCTTTACC
gme-new-67-3p	gme-miR-993-3p		GAAGCTCGTCTCTACAGGTATCT
gme-new-67-5p	gme-miR-993-5p		TACCCTGTAGATCCGGGCTTTTGT
gme-new-68-3p;>gme-new-69-3p	gme-miR-932-3p		TGCAAGCAGTGCGGAAGTGAGG
gme-new-68-5p;>gme-new-69-5p	gme-miR-932-5p		TCAATTCCGTAGTGCATTGCAGT
gme-new-7-3p	gme-miR-11-3p		CATCACAGTCAGAGTTCTAGCT
gme-new-7-5p	gme-miR-11-5p		CTAGAACTCCGGCTGTGACTTGT
gme-new-71-3p	gme-miR-10485-3p		CCCTGGACGGACAGGCCGCTC
gme-new-71-5p	gme-miR-10485-5p		ACAGTCTACCCGGACAGGCCG
gme-new-73-3p	gme-miR-929-3p		CTCCCTAATCGAGTCAGGTTGA
gme-new-73-5p	gme-miR-929-5p		AAATTGACTCTAGTAGGGAGT
gme-new-74-3p;>gme-new-75-3p	gme-miR-33-3p		CAATATCACTACAAGGCAAATC
gme-new-74-5p;>gme-new-75-5p	gme-miR-33-5p		GTGCATTGTAGTTGCATTGC
gme-new-76-3p;>gme-new-77-3p	gme-miR-193-3p		TACTGGCCTGCTAAGTCCCAAG
gme-new-76-5p;>gme-new-77-5p	gme-miR-193-5p		AGGGACTTAGTGGTCTGGTGTG
gme-new-8-3p	gme-miR-750-3p		CCAGATCTATCTTTCCAGCTCA
gme-new-8-5p	gme-miR-750-5p		AGTTGGACAGGGGATCTTGACA
gme-new-83-3p;>gme-new-84-3p	gme-miR-927b-3p		CAAAACGAACTGATTCTTTAGT
gme-new-83-5p;>gme-new-84-5p	gme-miR-927b-5p		TTTAGAATCAGTACGCTTTGTC
gme-new-85-3p	gme-miR-1000-3p		CTGCTGCGTCCGGACAAGTTGG
gme-new-85-5p	gme-miR-1000-5p		ATATTGTCCTGTCACAGCAGTA
gme-new-86-3p;>gme-new-87-3p	gme-miR-3327-3p		TATGTAACGTTTTTGTTGTCTT
gme-new-86-5p;>gme-new-87-5p	gme-miR-3327-5p		AACAACAGGAATGTTATGTAC
gme-new-9-3p;>gme-new-10-3p	gme-miR-263a-3p		CGTGGTCTCTTAGTGGCATC
gme-new-9-5p;>gme-new-10-5p	gme-miR-263a-5p		AATGGCACTGGAAGAATTCACGG
gme-new-91-3p	gme-miR-31-1-3p		GGCTGTGTCACTTCGAGCCAGC
gme-new-91-5p;>gme-new-159-3p	gme-miR-31-5p		AGGCAAGAAGTCGGCATAGCT
gme-new-159-5p	gme-miR-31-2-5p		CTCCGCCGATTTCACCGTTGCAAAC
gme-new-92-3p	gme-miR-8506-3p		TTAGGTGTGAGGGTCACAGC
gme-new-92-5p	gme-miR-8506-5p		GCTGTGACTCTCACACTTAGTA
gme-new-95-3p;>gme-new-99-3p	gme-let-7-3p		CTGTATAGCCTGCTAACTTTCC
gme-new-95-5p;>gme-new-99-5p	gme-let-7-5p		TGAGGTAGTAGGTTGTATAG
gme-new-98-3p	gme-miR-2768-3p		ATTGGTTAAGATATTGCATCGT
gme-new-98-5p	gme-miR-2768-5p		GGTGCAATATTTTGACCAATTT

## Sheet: With mismatch
MiRNA sequencing		As per miRBase record		Missmatch/antistrand	Sequences (5'-3')
gme-new-131-3p;>gme-new-132-3p		gme-miR-8-3p		anti strand	TAATGCTGCCCGGTAAGATG
gme-new-131-5p;>gme-new-132-5p		gme-miR-8-5p		anti strand	CATCTTTACCTGACAGTATTAGA
gme-new-138-3p		gme-miR-2763-3p		2MM	ATATTATGCACATTACTATGGAT
gme-new-138-5p		gme-miR-2763-5p		2MM	CCAAAGTAGTGAGCATAAGTTATCA
gme-new-41-3p		gme-miR-745-3p		ident	CAGCTGCCTAGCGAAGGGCAAC
gme-new-41-5p		gme-miR-745-5p		1MM	CGGCTCATCGTATGGCAGTTTGCT
gme-new-42-3p		gme-miR-8522-3p		ident	CTTTGCCGAAGGTTCTGAGGTA
gme-new-42-5p		gme-miR-8522-5p		1MM	CCTCACAACCTTCGGCAAACGA
gme-new-45-3p		gme-miR-2756-3p		1MM	CCCCTACGCTGCTACATTGTAT
gme-new-45-5p		gme-miR-2756-5p		1MM	ACCCTGTAGCTGCTTAGGGGC
gme-new-47-3p		gme-miR-2767-5p		3MM	AGCCGTTCGAGATTCACTTAGA
gme-new-47-5p		gme-miR-2767-3p		ident	CAAGTAAATCTCGTGCGGCTTG
gme-new-65-3p		gme-miR-988-3p		1MM	CCCCTTGTTACAAACCTCACTT
gme-new-65-5p		gme-miR-988-5p		2MM	GTGTGCGTTGTGGCAAAGGAGAT
